# Supplementary material for: Sleep Disorders in Climacteric Women: Glutathione, Glutathione S-Transferase P1 and Gut Microbiome Interrelation
Source: Pathophysiology. 2025 Dec 26;33(1):3. doi: 10.3390/pathophysiology33010003 (PMC12821644; doi:10.3390/pathophysiology33010003)
Supplement: Supplementary file 1 [file pathophysiology-33-00003-s001.zip]

Archive with 1 entries (1 files):
- pathophysiology-4037762-supplementary.pdf
